# Supplementary material for: Structure and Properties of Electrochemically Synthesized Silver Nanoparticles in Aqueous Solution by High-Resolution Techniques
Source: Molecules. 2021 Aug 25;26(17):5155. doi: 10.3390/molecules26175155 (PMC8433840; doi:10.3390/molecules26175155)
Supplement: Supplementary file 1 [file molecules-26-05155-s001.zip]

Archive with 1 entries (1 files):
- molecules-1319714-suppl.pdf
